# Supplementary material for: A re-analysis of the relationship between “parasite stress” and authoritarianism
Source: Front Psychol. 2014 Jun 23;5:638. doi: 10.3389/fpsyg.2014.00638 (PMC4066297; doi:10.3389/fpsyg.2014.00638)
Supplement: Supplementary file 1 [file DataSheet1.ZIP]

Archive with 6 entries (5 files):
- Murray et al script.R
- MurraySchallerSuedfeld-Study1-edited-R.csv
- __MACOSX/
- __MACOSX/._MurraySchallerSuedfeld-Study1-edited-R.csv
- MurraySchallerSuedfeld-Study2-edited-R.csv
- __MACOSX/._MurraySchallerSuedfeld-Study2-edited-R.csv
