# Supplementary material for: A re-analysis of the relationship between “parasite stress” and authoritarianism
Source: Front Psychol. 2014 Jun 23;5:638. doi: 10.3389/fpsyg.2014.00638 (PMC4066297; doi:10.3389/fpsyg.2014.00638)
Supplement: Supplementary file 1 [file DataSheet1.ZIP › Murray et al script.R]

###Ensure that the packages below are installed. 
###Ensure that read.table commands refers to the folder/files correctly.
###Analyses performed in R 3.0.1 / Figures were combined and edited further.
###More info: ??party

require(party)
require(lattice)

###First Sample

Dataset <- read.table("~/Documents/Rstudio/pathogens/MurraySchallerSuedfeld-Study1-edited-R.csv", 
                      header=TRUE, sep=",", na.strings="NA", dec=".", strip.white=TRUE)
attach(Dataset)

#Party model 1
set.seed (1)
myctree <- ctree(auth.nst ~ ., data = Dataset)
plot(myctree)

#Party model 2
set.seed (2)
myctree2 <- ctree(auth.nst ~ ., data = Dataset)
plot(myctree2)

###Second Sample

Dataset2 <- read.table("~/Documents/Rstudio/pathogens/MurraySchallerSuedfeld-Study2-edited-R.csv", 
                      header=TRUE, sep=",", na.strings="NA", dec=".", strip.white=TRUE)
attach(Dataset2)


#Party model 1
set.seed (1)
myctree3 <- ctree(authoritarianism.composite ~ ., data = Dataset2)
plot(myctree3)

#Party model 2
set.seed (2)
myctree4 <- ctree(authoritarianism.composite~ ., data = Dataset2)
plot(myctree4)
