# Supplementary material for: A re-analysis of the relationship between “parasite stress” and authoritarianism
Source: Front Psychol. 2014 Jun 23;5:638. doi: 10.3389/fpsyg.2014.00638 (PMC4066297; doi:10.3389/fpsyg.2014.00638)
Supplement: Supplementary file 1 [file DataSheet1.ZIP › MurraySchallerSuedfeld-Study1-edited-R.csv]

country	developed_UN	Region	path.prev	hdi	free.pr	free.cl	prop.rts	indx.dem	Gini.90s	GDP.1980	auth.nst	lifeexp.1990	life.1990.res	HDI.edu.1990
Australia	Developed economy	Oceania	-.253094628202295	.955	1	1	90	37.1	35	10263	4.34	76.8	4.49035684236555	.952
Austria	Developed economy	Europe	-.774248869285624	.936	1	1	90	37.7	31	10876	4.49	75.5	.653219783666223	.709
Belgium	Developed economy	Europe	-.99811019689956	.945	1	1	80	42.8	29	12723	4.36	76.1	.163394880546729	.764
Brazil	Developing economy	Americas	.931373069844718	.792	2	2	50	24.5	59	1931	4.47	66.3	-.243294820335076	.486
Canada	Developed economy	Americas	-1.31142025185682	.949	1	1	90	24.9	32	10934	4.31	77.3	-.161893582313707	.875
Costa Rica	Developing economy	Americas	.117079229955753	.838	1	1	50	20.9	46	2062	4.4	75.7	5.19247556204096	.548
Egypt	Developing economy	Africa	.441948114933958	.659	7	6	40	3	29	510	4.65	62	-6.9259640815026	.376
England (U.K.)	Developed economy	Europe	-1.00554883588882	.939	1	1	90	33.5	37	9623	4.4			.688
Estonia	Developed economy	Europe	-.622875164770445	.853	1	1	90	24	37		4.53	69.4	-4.70984706840482	.716
Finland	Developed economy	Europe	-.750037858157539	.941	1	1	95	33.6	26	11089	4.23	75.2	.471086335867659	.74
France	Developed economy	Europe	-.45537324769896	.938	1	1	70	27.7	33	12526	4.37	76.8	3.50560311448507	.666
Germany	Developed economy	Europe	-.87407402752855	.93	1	1	90	35.5	30	11744	4.26	75.4	.0672406082071986	.721
Greece	Developed economy	Europe	.0759491476319543	.912	1	2	50	36.1	33	5620	4.48	77.1	6.3922418349314	.671
Hong Kong	Developing economy	Asia	.269259341118489	.916			90			5692	4.59	77.5	7.73333454234086	.687
Hungary	Developed economy	Europe	-.99811019689956	.862	1	1	70	25.4	24	2070	4.25	69.3	-6.63660511945327	.661
India	Developed economy	Asia	.936955472798839	.602	2	3	50	17.1	38	267	4.72	58.3	-8.21611798803673	.318
Israel	Developing economy	Asia	.52060439227284	.915	1	2	70	26.4	38	5617	4.59	76.5	7.95695855522195	.784
Italy	Developed economy	Europe	.16367543757604	.934	1	1	50	36.8	27	8148	4.23	76.9	6.61932004651169	.636
Lebanon	Developing economy	Asia	.360612487669706	.759	4	4	30	29			4.66	68.7	-.621930607066562
Mexico	Developing economy	Americas	.284789250157802	.814	2	2	50	21.2	52	2826	4.57	70.8	1.10893885414683	.518
Netherlands	Developed economy	Europe	-.87407402752855	.943	1	1	90	38.4	33	12775	4.17	77	1.66724060820719	.814
New Zealand	Developed economy	Oceania	-.97531712469629	.933	1	1	95	33.5		7347	4.35	75.2	-.625641524398723	.873
Norway	Developed economy	Europe	-.85264142608015	.963	1	1	90	39.2	26	15574	4.27	76.5	1.27158101861244	.82
Poland	Developed economy	Europe	-.87407402752855	.858	1	1	50	20.8	32		4.58	70.9	-4.4327593917928	.676
Russia	Economy in transition	Europe	-.393108903460739	.795	6	5	25	28	40		4.62	68	-4.99127515542208	.688
Serbia	Economy in transition	Europe	-.228602246469539		3	2	40	22.8			4.58	71.6	-.590406807910395	.697
South Africa	Developing economy	Africa	.109293980094579	.658	2	2	50	12.5	59	2927	4.53	61.5	-9.04542539774584	.572
Spain	Developed economy	Europe	-.045091761658771	.928	1	1	70	31.7	33	6045	4.36	77	5.70297794264916	.619
Sweden	Developed economy	Europe	-.97667759545116	.949	1	1	90	37.7	25	15892	4.34	77.6	1.76773529095197	.759
United States of Am.	Developed economy	Americas	-.892785687467209	.944	1	1	90	34.4	41	12186	4.33	75.2	-.223853432899457	.917
Zimbabwe	Developing economy	Africa	.644744267922193	.505	7	6	5	4.3	57	916	4.66	60.6	-7.33869084347125	.451
