# Supplementary material for: A re-analysis of the relationship between “parasite stress” and authoritarianism
Source: Front Psychol. 2014 Jun 23;5:638. doi: 10.3389/fpsyg.2014.00638 (PMC4066297; doi:10.3389/fpsyg.2014.00638)
Supplement: Supplementary file 1 [file DataSheet1.ZIP › MurraySchallerSuedfeld-Study2-edited-R.csv]

world.region	PathogenPrevalence.Cashdan	v773	v774	v1253	v1254	v1255	v1256	v1257	v1258	v1259	v1260.PathogenStress	v1261	v1262	v1263	v1264	v1265	v1266	v1267	v1268	v1269	v1270	famine.composite	warfare.composite	starvation.composite	authoritarianism.composite
Insular Pacific	-.363	Common	Rare or never	Absent or not recorded	Absent or not recorded	Absent or not recorded	Absent or not recorded	Present and serious, widespread	Present, no indication of severity	Present, no indication of severity	Sum of variables 1253-1259 is 11		Low	High		Very High	Proximate:between 20 and 100 years prior to focus date	Very High	High	High	Very Low	1.09707412459188	.61551759534533	-.0139165265094372	1.36413609485475
North American	.034	Rare or never	Frequent, yearly	Present and serious, widespread	Absent or not recorded	Present and serious, widespread	Absent or not recorded	Absent or not recorded	Absent or not recorded	Present, no indication of severity	Sum of variables 1253-1259 is 12		Low	5	Proximate:no more than 20 years prior to the focus date	Very High	Very Proximate: within 20 years of focus date	Very High	High	Low	Low	.652523305371622	.187634797331263	.719376383084232	1.2197965769934
Africa	1.184	Occasional	Frequent, yearly	Absent or not recorded	Present and serious, widespread	Present and serious, widespread	Present and serious, widespread	Present and serious, widespread	Present and serious, widespread	Present, no indication of severity	Sum of variables 1253-1259 is 18	Very Low	Low	Low		Very High	Very Proximate: within 20 years of focus date	High				.258554557141524	-.195437639609114	-.606282978998953	1.20900540004779
Africa	.89	Common	Frequent, yearly	Present, no indication of severity	Present, no indication of severity	Present and serious, widespread	Present and serious, widespread	Present and serious, widespread	Present, no indication of severity	Present and serious, widespread	Sum of variables 1253-1259 is 18	Very Low	Low	High		Very High	Very Proximate: within 20 years of focus date	High	High	Low	Very Low	.417137124078396	-.578510076549492	-.361852009134397	1.19318839381982
Africa	.661	Common	Frequent, yearly	Absent or not recorded	Absent or not recorded	Present and serious, widespread	Absent or not recorded	Present and serious, widespread	Present and serious, widespread	Present and serious, widespread	Sum of variables 1253-1259 is 15	High	Low	5	Proximate:no more than 20 years prior to the focus date	Very High	Very Proximate: within 20 years of focus date	Very High	High	High	Low	1.09707412459188	-.578510076549492	.868885072350382	1.15337030043328
E-Eurasia	.473	Frequent, yearly	Frequent, yearly	Present, no indication of severity	Absent or not recorded	Present and serious, widespread	Absent or not recorded	Present and serious, widespread	Present and serious, widespread	Present and serious, widespread	Sum of variables 1253-1259 is 16		Low	Very High	Proximate:no more than 20 years prior to the focus date	Very High	Very Proximate: within 20 years of focus date	Very High	Low	High	Very Low	.801080334975175	-.96158251348987	.352729928287398	1.11691347213132
Africa	.46	Occasional	Common	Absent or not recorded	Present, no indication of severity	Present and serious, widespread	Present, no indication of severity	Present and serious, widespread	Present, no indication of severity	Present and serious, widespread	Sum of variables 1253-1259 is 16		Low	Very Low		Very High	Very Proximate: within 20 years of focus date		High	Low		.598980319612387	.202571584355826	-.747209436103107	1.1077649689458
Africa	.991	Rare or never	Frequent, yearly	Present, no indication of severity	Present, no indication of severity	Present and serious, widespread	Present and serious, widespread	Present and serious, widespread	Present and serious, widespread	Present, no indication of severity	Sum of variables 1253-1259 is 18		Low	High		Very High	Very Proximate: within 20 years of focus date	High		High	Low	.829431897510332	.187634797331263	-.0139165265094372	1.08099856934341
W-Eurasia	.17	Frequent, yearly	Frequent, yearly	Present, no indication of severity	Absent or not recorded	Present, no indication of severity	Present, no indication of severity	Absent or not recorded	Present and serious, widespread	Absent or not recorded	Sum of variables 1253-1259 is 12		Low	High		Very High	Very Proximate: within 20 years of focus date	High	High	Low	Very Low	.417137124078396	-.96158251348987	-.0139165265094372	1.03967100821284
Africa	.813	Frequent, yearly	Frequent, yearly	Present and serious, widespread	Present, no indication of severity	Present and serious, widespread	Present and serious, widespread	Present and serious, widespread	Present and serious, widespread	Present and serious, widespread	Sum of variables 1253-1259 is 20	High	Low	5	Proximate:no more than 20 years prior to the focus date	Very High	Very Proximate: within 20 years of focus date		High	Low	Low	.598980319612387	-.96158251348987	.868885072350382	1.02551908711384
W-Eurasia	-.078	Rare or never	Frequent, yearly	Present, no indication of severity	Absent or not recorded	Present and serious, widespread	Absent or not recorded	Absent or not recorded	Absent or not recorded	Present, no indication of severity	Sum of variables 1253-1259 is 11		Low	5	Proximate:no more than 20 years prior to the focus date	Low						-1.24648580348866	.187634797331263	.719376383084232	1.00019356610328
Africa	.525	Frequent, yearly	Common	Present and serious, widespread	Absent or not recorded	Present and serious, widespread	Present and serious, widespread	Present and serious, widespread	Absent or not recorded	Present, no indication of severity	Sum of variables 1253-1259 is 16	Very High	Low	Very High	Post-dates ethnographic present	Very High	Proximate:between 20 and 100 years prior to focus date	Very High	High	Low		.652523305371622	-.563573289524929	.995391673363658	.963080602514594
Insular Pacific	-.456	Rare or never	Rare or never	Absent or not recorded	Absent or not recorded	Absent or not recorded	Absent or not recorded	Present and serious, widespread	Absent or not recorded	Absent or not recorded	Sum of variables 1253-1259 is 9		Low	Very High	Proximate:no more than 20 years prior to the focus date	Very High	Proximate:between 20 and 100 years prior to focus date	Very High	Low	Low	Low	.356529515754921	1.38166246922609	.352729928287398	.945562165076482
Africa	.995		Common	Present, no indication of severity	Present, no indication of severity	Present and serious, widespread	Present and serious, widespread	Present and serious, widespread	Present and serious, widespread	Present and serious, widespread	Sum of variables 1253-1259 is 19		Low	High		Very High	Very Proximate: within 20 years of focus date					.645501576806626	-.00947641009440331	-.0139165265094372	.915100788266222
E-Eurasia	.215	Rare or never	Frequent, yearly	Absent or not recorded	Absent or not recorded	Present, no indication of severity	Absent or not recorded	Present and serious, widespread	Present, no indication of severity	Present, no indication of severity	Sum of variables 1253-1259 is 12	Low	Low	5	Remote:more than 20 years prior to the focus date	High	Proximate:between 20 and 100 years prior to focus date	Very High	Low	High		.564581912438264	.187634797331263	.497947501472549	.897608785136592
South American	.049	Frequent, yearly	Frequent, yearly	Present, no indication of severity	Present, no indication of severity	Present and serious, widespread	Absent or not recorded	Absent or not recorded	Present, no indication of severity	Present, no indication of severity	Sum of variables 1253-1259 is 13	Very High	Low	5	Proximate:no more than 20 years prior to the focus date	Very High	Very Proximate: within 20 years of focus date	Very High	High	Low	Low	.652523305371622	-.96158251348987	1.23982264322821	.774974714431031
North American	-.592	Occasional	Occasional	Absent or not recorded	Present, no indication of severity	Absent or not recorded	Absent or not recorded	Absent or not recorded	Absent or not recorded	Absent or not recorded	Sum of variables 1253-1259 is 8	Very Low	Very Low	Very Low		Very High	Proximate:between 20 and 100 years prior to focus date	Very High	Low	Low		.356529515754921	.600580808320767	-1.57293617108573	.763866145263805
E-Eurasia	.82			Absent or not recorded	Absent or not recorded	Present and serious, widespread	Absent or not recorded	Present and serious, widespread	Present and serious, widespread	Present, no indication of severity	Sum of variables 1253-1259 is 14	High	Low	5	Proximate:no more than 20 years prior to the focus date	Very High	Proximate:between 20 and 100 years prior to focus date	High	Low	Low		.121143334461694		.868885072350382	.727584440580457
W-Eurasia	-.209	Common	Frequent, yearly	Present and serious, widespread	Absent or not recorded	Absent or not recorded	Absent or not recorded	Absent or not recorded	Absent or not recorded	Present and serious, widespread	Sum of variables 1253-1259 is 11	Very Low	Low	High		Very High	Very Proximate: within 20 years of focus date	Very High	Low	High	High	.801080334975175	-.578510076549492	-.361852009134397	.709774684457809
Insular Pacific	-.261	Frequent, yearly	Occasional	Absent or not recorded	Absent or not recorded	Absent or not recorded	Absent or not recorded	Present and serious, widespread	Present, no indication of severity	Present, no indication of severity	Sum of variables 1253-1259 is 11	Low	Low	High		Very High	Remote:between 100 and 200 years prior to focus date		Very Low	Very Low	High	-.783070878325821	-.165564065559988	.0090855617434361	.639252403989344
South American	.777	Rare or never	Rare or never	Present, no indication of severity	Present, no indication of severity	Present, no indication of severity	Absent or not recorded	Absent or not recorded	Present and serious, widespread	Absent or not recorded	Sum of variables 1253-1259 is 12	Low	Very Low	Very Low		Very Low		Very Low	Very Low	Very Low	0	-1.79966890457245	1.38166246922609	-1.2019986002079	.63580705685207
Africa	.77	Frequent, yearly		Absent or not recorded	Absent or not recorded	Present, no indication of severity	Present and serious, widespread	Present and serious, widespread	Present and serious, widespread	Present and serious, widespread	Sum of variables 1253-1259 is 16	High	Low	High		High	Proximate:between 20 and 100 years prior to focus date		Very Low	High	High	.0870667428789742	-1.11767016895545	.380023132621269	.625147888394377
Africa	.604	Frequent, yearly	Frequent, yearly	Present, no indication of severity	Present, no indication of severity	Present and serious, widespread	Present and serious, widespread	Present and serious, widespread	Present, no indication of severity	Present, no indication of severity	Sum of variables 1253-1259 is 17	Low	Low	Very High	Proximate:no more than 20 years prior to the focus date	Low						-1.24648580348866	-.96158251348987	.253516531607993	.615441926744039
Insular Pacific	-.538	Common	Rare or never	Absent or not recorded	Absent or not recorded	Present and serious, widespread	Absent or not recorded	Present and serious, widespread	Absent or not recorded	Absent or not recorded	Sum of variables 1253-1259 is 11	Very Low	Low	High		Very High	Very Proximate: within 20 years of focus date	Very High	High	Low	Very Low	.652523305371622	.61551759534533	-.361852009134397	.614581742032728
Insular Pacific	-.329	Frequent, yearly		Absent or not recorded	Absent or not recorded	Absent or not recorded	Absent or not recorded	Present and serious, widespread	Present, no indication of severity	Present and serious, widespread	Sum of variables 1253-1259 is 12	Very Low	Low	Very Low		Very High	Post-dates ethnographic present	Very High	High		Low	.805703306706519	-1.11767016895545	-.85071394886351	.562040523398226
E-Eurasia	.177	Rare or never	Rare or never	Absent or not recorded	Absent or not recorded	Present and serious, widespread	Absent or not recorded	Absent or not recorded	Absent or not recorded	Present and serious, widespread	Sum of variables 1253-1259 is 11	Low	Low	Very High	Proximate:no more than 20 years prior to the focus date	Low						-1.24648580348866	1.38166246922609	.253516531607993	.553592201852456
E-Eurasia	.746	Rare or never	Rare or never	Present, no indication of severity	Absent or not recorded	Present and serious, widespread	Absent or not recorded	Present and serious, widespread	Present, no indication of severity	Present and serious, widespread	Sum of variables 1253-1259 is 15		Low	5	Proximate:no more than 20 years prior to the focus date	Very High	Proximate:between 20 and 100 years prior to focus date	Very High	Low	Low	High	.356529515754921	1.38166246922609	.719376383084232	.543509964183843
W-Eurasia	.215	Frequent, yearly	Frequent, yearly	Present and serious, widespread	Absent or not recorded	Present, no indication of severity	Absent or not recorded	Absent or not recorded	Present, no indication of severity	Absent or not recorded	Sum of variables 1253-1259 is 11		Low	5	Proximate:no more than 20 years prior to the focus date	Very High	Very Proximate: within 20 years of focus date	Very High		Low		.550545713607629	-.96158251348987	.719376383084232	.534570506378616
Insular Pacific	-.151	Frequent, yearly	Frequent, yearly	Absent or not recorded	Absent or not recorded	Absent or not recorded	Absent or not recorded	Present and serious, widespread	Present, no indication of severity	Present and serious, widespread	Sum of variables 1253-1259 is 12	High	Very Low	Very Low		Very Low		Very Low	Very Low	Very Low	0	-1.79966890457245	-.96158251348987	-.831061029330066	.530754400705162
Insular Pacific	-.367	Frequent, yearly	Rare or never	Absent or not recorded	Absent or not recorded	Present and serious, widespread	Absent or not recorded	Present and serious, widespread	Absent or not recorded	Absent or not recorded	Sum of variables 1253-1259 is 11	Low	Low	Very Low		Very High	Very Remote:more than 200 years prior to the focus date		Very Low	Very Low		-.783070878325821	.232445158404952	-.479776377985677	.507895639596206
W-Eurasia	.219	Frequent, yearly	Frequent, yearly	Present and serious, widespread	Absent or not recorded	Present and serious, widespread	Absent or not recorded	Absent or not recorded	Present and serious, widespread	Present, no indication of severity	Sum of variables 1253-1259 is 14	High	Low	Low		Very High	Proximate:between 20 and 100 years prior to focus date		Low	Low	High	.204321933456785	-.96158251348987	.135592162756712	.455525356700246
South American	.493	Rare or never	Occasional	Present, no indication of severity	Present, no indication of severity	Present, no indication of severity	Absent or not recorded	Present and serious, widespread	Present, no indication of severity	Present, no indication of severity	Sum of variables 1253-1259 is 14	Very Low	High	Very Low		Very Low		Very Low	Very Low	Very Low	0	-1.79966890457245	.983653245261144	-.128491726641288	.450648293983451
Africa	.641	Frequent, yearly	Frequent, yearly	Absent or not recorded	Present, no indication of severity	Present and serious, widespread	Present and serious, widespread	Present and serious, widespread	Present, no indication of severity	Present and serious, widespread	Sum of variables 1253-1259 is 17	Low	Low	Very Low		Very High	Very Proximate: within 20 years of focus date	Low	Low	Low	High	-.114242846831532	-.96158251348987	-.479776377985677	.387351127896961
E-Eurasia	-.397	Frequent, yearly	Frequent, yearly	Absent or not recorded	Absent or not recorded	Present, no indication of severity	Absent or not recorded	Absent or not recorded	Absent or not recorded	Present, no indication of severity	Sum of variables 1253-1259 is 9	Very Low	Low	Very Low		Very High	Proximate:between 20 and 100 years prior to focus date	Very High	Low	Very Low		-.0880213034653325	-.96158251348987	-.85071394886351	.379175218924846
Insular Pacific	.123	Common	Frequent, yearly	Absent or not recorded	Absent or not recorded	Present, no indication of severity	Absent or not recorded	Present and serious, widespread	Present, no indication of severity	Present, no indication of severity	Sum of variables 1253-1259 is 12		Very Low	Very Low		Low						-1.24648580348866	-.578510076549492	-1.83054276943644	.355568944249438
E-Eurasia	.831	Rare or never	Rare or never	Present, no indication of severity	Absent or not recorded	Present and serious, widespread	Absent or not recorded	Present and serious, widespread	Present and serious, widespread	Present and serious, widespread	Sum of variables 1253-1259 is 16		Low	Very Low		Very Low		Very Low	Very Low	Very Low	0	-1.79966890457245	1.38166246922609	-.747209436103107	.332733905772862
Insular Pacific	.427	Rare or never	Rare or never	Present, no indication of severity	Absent or not recorded	Present and serious, widespread	Absent or not recorded	Absent or not recorded	Present, no indication of severity	Present, no indication of severity	Sum of variables 1253-1259 is 12	Low	Low	High		High	Post-dates ethnographic present					-.300492113341016	1.38166246922609	.0090855617434361	.246576088642883
Insular Pacific	-.956	Rare or never	Frequent, yearly	Absent or not recorded	Absent or not recorded	Absent or not recorded	Absent or not recorded	Absent or not recorded	Absent or not recorded	Absent or not recorded	Sum of variables 1253-1259 is 7	Very Low	Very Low	Very Low		Very High	Post-dates ethnographic present	High				.258554557141524	.187634797331263	-1.57293617108573	.223903949921872
North American	-.956	Rare or never	Frequent, yearly	Absent or not recorded	Absent or not recorded	Absent or not recorded	Absent or not recorded	Absent or not recorded	Absent or not recorded	Absent or not recorded	Sum of variables 1253-1259 is 7	Low	Low	High		Very High	Very Proximate: within 20 years of focus date	Very High	High	Low	Low	.652523305371622	.187634797331263	.0090855617434361	.188154814389805
Africa	1.076	Common	Frequent, yearly	Present and serious, widespread	Present and serious, widespread	Present and serious, widespread	Present and serious, widespread	Present and serious, widespread	Present and serious, widespread	Present and serious, widespread	Sum of variables 1253-1259 is 21		Low	High		Very High	Proximate:between 20 and 100 years prior to focus date	Very High	High	Low	High	.652523305371622	-.578510076549492	-.0139165265094372	.185428482884126
Africa	.686	Common	Occasional	Present, no indication of severity	Present, no indication of severity	Present and serious, widespread	Present, no indication of severity	Present and serious, widespread	Present and serious, widespread	Present and serious, widespread	Sum of variables 1253-1259 is 18					Very High	Very Proximate: within 20 years of focus date	High		Low		.236697471883327	.217508371380389		.180723388866043
E-Eurasia	.572	Rare or never	Rare or never	Absent or not recorded	Absent or not recorded	Present and serious, widespread	Absent or not recorded	Present, no indication of severity	Absent or not recorded	Present and serious, widespread	Sum of variables 1253-1259 is 12	Very Low	Low	5	Proximate:no more than 20 years prior to the focus date	Very High	Proximate:between 20 and 100 years prior to focus date	High	High	Low	Very Low	.417137124078396	1.38166246922609	.127009930594716	.143029145664093
North American	-.956	Rare or never	Common	Absent or not recorded	Absent or not recorded	Absent or not recorded	Absent or not recorded	Absent or not recorded	Absent or not recorded	Absent or not recorded	Sum of variables 1253-1259 is 7		Low	Very High	Proximate:no more than 20 years prior to the focus date	Very High	Proximate:between 20 and 100 years prior to focus date	Very High				.729326919727978	.585644021296204	.352729928287398	.117516993013319
W-Eurasia	-.799	Rare or never	Rare or never	Absent or not recorded	Absent or not recorded	Absent or not recorded	Absent or not recorded	Absent or not recorded	Absent or not recorded	Absent or not recorded	Sum of variables 1253-1259 is 7	Low	Low	5	Remote:more than 20 years prior to the focus date	High	Very Remote:more than 200 years prior to the focus date	Very High		Very Low		-.35751994206859	1.38166246922609	.497947501472549	.0735887041270522
South American	-.248	Frequent, yearly	Rare or never	Present and serious, widespread	Present and serious, widespread	Present and serious, widespread	Absent or not recorded	Present and serious, widespread	Absent or not recorded	Present, no indication of severity	Sum of variables 1253-1259 is 16		Low	5	Proximate:no more than 20 years prior to the focus date	Very High	Very Proximate: within 20 years of focus date	Very High	High	Low	Low	.652523305371622	.232445158404952	.719376383084232	.0679347805119369
Africa	.349	Frequent, yearly	Frequent, yearly	Present, no indication of severity	Absent or not recorded	Absent or not recorded	Present, no indication of severity	Absent or not recorded	Present, no indication of severity	Absent or not recorded	Sum of variables 1253-1259 is 10		Low	Very High	Proximate:no more than 20 years prior to the focus date	High	Proximate:between 20 and 100 years prior to focus date		Low	Low		-.111009296592429	-.96158251348987	.352729928287398	.0563980375793237
Africa	1.065	Occasional	Common	Absent or not recorded	Present and serious, widespread	Present and serious, widespread	Present and serious, widespread	Present and serious, widespread	Present and serious, widespread	Present and serious, widespread	Sum of variables 1253-1259 is 19		Low	High		Very High	Very Proximate: within 20 years of focus date	Very High	High	Low	High	.652523305371622	.202571584355826	-.0139165265094372	-.0058342329579947
North American	-.956	Rare or never	Common	Absent or not recorded	Absent or not recorded	Absent or not recorded	Absent or not recorded	Absent or not recorded	Absent or not recorded	Absent or not recorded	Sum of variables 1253-1259 is 7		Very Low	Very Low		Very High						.645501576806626	.585644021296204	-1.83054276943644	-.0244202853338374
South American	.474	Occasional	Common	Present, no indication of severity	Present, no indication of severity	Present and serious, widespread	Absent or not recorded	Absent or not recorded	Present, no indication of severity	Present, no indication of severity	Sum of variables 1253-1259 is 13	Very Low	High										.202571584355826	.592933384602715	-.0723960541251433
Africa	.596	Frequent, yearly	Frequent, yearly	Present and serious, widespread	Present, no indication of severity	Present and serious, widespread	Present, no indication of severity	Present and serious, widespread	Present and serious, widespread	Present, no indication of severity	Sum of variables 1253-1259 is 18		Low	5	Proximate:no more than 20 years prior to the focus date	Very High	Very Proximate: within 20 years of focus date	High	High	Low	Very Low	.417137124078396	-.96158251348987	.719376383084232	-.148498301018822
Africa	-.785	Frequent, yearly	Frequent, yearly	Absent or not recorded	Absent or not recorded	Absent or not recorded	Present, no indication of severity	Present and serious, widespread	Absent or not recorded	Absent or not recorded	Sum of variables 1253-1259 is 10	Very High	Low	5	Proximate:no more than 20 years prior to the focus date	Very High	Very Proximate: within 20 years of focus date	Very High	High	Low	Low	.652523305371622	-.96158251348987	1.23982264322821	-.200860567736122
Insular Pacific	.446	Occasional	Frequent, yearly	Absent or not recorded	Absent or not recorded	Present and serious, widespread	Present and serious, widespread	Present and serious, widespread	Present and serious, widespread	Present, no indication of severity	Sum of variables 1253-1259 is 16	High	Low	High		Very High	Very Proximate: within 20 years of focus date	High		Low	Low	.236697471883327	-.195437639609114	.380023132621269	-.233794991094213
W-Eurasia	.262	Rare or never		Present, no indication of severity	Absent or not recorded	Present, no indication of severity	Absent or not recorded	Absent or not recorded	Present, no indication of severity	Present, no indication of severity	Sum of variables 1253-1259 is 11		Low	High		Low						-1.24648580348866	1.18076445268681	-.0139165265094372	-.28448165322777
South American	-.346	Common	Common	Present and serious, widespread	Present, no indication of severity	Present and serious, widespread	Absent or not recorded	Absent or not recorded	Absent or not recorded	Absent or not recorded	Sum of variables 1253-1259 is 12	High	Low	Very High	Proximate:no more than 20 years prior to the focus date	Low						-1.24648580348866	-.180500852584551	.624454102485825	-.307142499189962
North American	-.874	Rare or never	Frequent, yearly	Absent or not recorded	Absent or not recorded	Absent or not recorded	Absent or not recorded	Absent or not recorded	Absent or not recorded	Absent or not recorded	Sum of variables 1253-1259 is 7	High	Low	High		Very High	Very Proximate: within 20 years of focus date		Low	Low	Low	.204321933456785	.187634797331263	.380023132621269	-.321210667194608
Africa	.895	Common	Common	Present, no indication of severity	Present, no indication of severity	Present and serious, widespread	Present, no indication of severity	Present and serious, widespread	Present and serious, widespread	Present, no indication of severity	Sum of variables 1253-1259 is 17		Low	5	Proximate:no more than 20 years prior to the focus date	Very High	Very Proximate: within 20 years of focus date	Very High	High	Low	Low	.652523305371622	-.180500852584551	.719376383084232	-.366564361333614
Africa	.1	Frequent, yearly	Frequent, yearly	Absent or not recorded	Absent or not recorded	Present and serious, widespread	Present and serious, widespread	Present and serious, widespread	Present, no indication of severity	Present, no indication of severity	Sum of variables 1253-1259 is 15	High	Low	5	Proximate:no more than 20 years prior to the focus date	Very High	Very Proximate: within 20 years of focus date	High	High	Low	Low	.417137124078396	-.96158251348987	.868885072350382	-.405319927484507
South American	-.176	Rare or never	Frequent, yearly	Present, no indication of severity	Present, no indication of severity	Present and serious, widespread	Present and serious, widespread	Present and serious, widespread	Absent or not recorded	Present, no indication of severity	Sum of variables 1253-1259 is 16												.187634797331263		-.502814908637069
Insular Pacific	-.279	Common	Common	Absent or not recorded	Absent or not recorded	Present and serious, widespread	Absent or not recorded	Present and serious, widespread	Absent or not recorded	Present and serious, widespread	Sum of variables 1253-1259 is 13	Low	Low	High		High	Very Proximate: within 20 years of focus date	Very High	High	Low		.416024882834712	-.180500852584551	.0090855617434361	-.507556233675257
South American	-.592	Frequent, yearly	Frequent, yearly	Absent or not recorded	Present, no indication of severity	Absent or not recorded	Absent or not recorded	Absent or not recorded	Absent or not recorded	Absent or not recorded	Sum of variables 1253-1259 is 8	Low	Low	Very High	Proximate:no more than 20 years prior to the focus date	Very High	Very Proximate: within 20 years of focus date	Very High	High	Low	Very Low	.652523305371622	-.96158251348987	.253516531607993	-.510611839648158
Insular Pacific	-.082	Frequent, yearly	Frequent, yearly	Absent or not recorded	Absent or not recorded	Present and serious, widespread	Absent or not recorded	Absent or not recorded	Absent or not recorded	Absent or not recorded	Sum of variables 1253-1259 is 9	Low	Low	High		Very High	Very Proximate: within 20 years of focus date	Low		Low		-.0771507698409756	-.96158251348987	.0090855617434361	-.513622956312683
South American	.012	Frequent, yearly	Frequent, yearly	Present and serious, widespread	Present and serious, widespread	Present and serious, widespread	Present, no indication of severity	Present and serious, widespread	Present and serious, widespread	Present and serious, widespread	Sum of variables 1253-1259 is 20	Very Low	Very Low	Very Low		Very Low		Very Low	Very Low	Very Low	0	-1.79966890457245	-.96158251348987	-1.57293617108573	-.516719436336564
W-Eurasia	-.491			Absent or not recorded	Absent or not recorded	Absent or not recorded	Absent or not recorded	Absent or not recorded	Present and serious, widespread	Absent or not recorded	Sum of variables 1253-1259 is 9	Low	Low	Very High	Remote:more than 20 years prior to the focus date	Very High	Remote:between 100 and 200 years prior to focus date	Very High	Very Low	Very Low	Low	-.384015093082034		.253516531607993	-.52117581988758
South American	-.299		Frequent, yearly	Present, no indication of severity	Present, no indication of severity	Present and serious, widespread	Absent or not recorded	Absent or not recorded	Present, no indication of severity	Present, no indication of severity	Sum of variables 1253-1259 is 13	Low	Low	Very High	Proximate:no more than 20 years prior to the focus date	Very High	Very Proximate: within 20 years of focus date	High		Low	Low	.236697471883327	-.805494858024285	.253516531607993	-.539560731506031
South American	-.109	Rare or never	Frequent, yearly	Present, no indication of severity	Present, no indication of severity	Present and serious, widespread	Absent or not recorded	Present and serious, widespread	Present, no indication of severity	Absent or not recorded	Sum of variables 1253-1259 is 14	Low	Low	Very Low		Low						-1.24648580348866	.187634797331263	-.479776377985677	-.555409206167739
North American	-.628	Rare or never	Frequent, yearly	Absent or not recorded	Absent or not recorded	Absent or not recorded	Absent or not recorded	Absent or not recorded	Absent or not recorded	Absent or not recorded	Sum of variables 1253-1259 is 7	Low	High	High		Very High	Very Proximate: within 20 years of focus date	High	High	Low	Low	.417137124078396	.187634797331263	.731307783965658	-.562827106451475
South American	.824	Frequent, yearly	Frequent, yearly	Present and serious, widespread	Present and serious, widespread	Present and serious, widespread	Present and serious, widespread	Absent or not recorded	Present and serious, widespread	Present, no indication of severity	Sum of variables 1253-1259 is 18	Very Low	Very Low	Very Low		Very Low		Very Low	Very Low	Very Low	0	-1.79966890457245	-.96158251348987	-1.57293617108573	-.562839239654626
North American	-.842	Frequent, yearly	Frequent, yearly	Absent or not recorded	Absent or not recorded	Absent or not recorded	Absent or not recorded	Absent or not recorded	Present, no indication of severity	Absent or not recorded	Sum of variables 1253-1259 is 8	Low	Low	High		Very High	Proximate:between 20 and 100 years prior to focus date	High	Low	Low	Low	.121143334461694	-.96158251348987	.0090855617434361	-.573141438527612
Africa	.431	Frequent, yearly	Frequent, yearly	Absent or not recorded	Present, no indication of severity	Present and serious, widespread	Present and serious, widespread	Present and serious, widespread	Present and serious, widespread	Absent or not recorded	Sum of variables 1253-1259 is 16	Very Low	Low	High		Very High	Very Proximate: within 20 years of focus date	Very High		Low	High	.550545713607629	-.96158251348987	-.361852009134397	-.600097739491486
North American	-.381	Rare or never	Frequent, yearly	Absent or not recorded	Present, no indication of severity	Present and serious, widespread	Absent or not recorded	Absent or not recorded	Absent or not recorded	Present, no indication of severity	Sum of variables 1253-1259 is 11	High	Low	5	Proximate:no more than 20 years prior to the focus date	Very High	Very Proximate: within 20 years of focus date	High	High	Low	Low	.417137124078396	.187634797331263	.868885072350382	-.603221824933694
North American	-.956	Occasional	Common	Absent or not recorded	Absent or not recorded	Absent or not recorded	Absent or not recorded	Absent or not recorded	Absent or not recorded	Absent or not recorded	Sum of variables 1253-1259 is 7	Very Low				Very High	Proximate:between 20 and 100 years prior to focus date	High	Low	Low		.121143334461694	.202571584355826	-1.05772297438432	-.607614073627355
Insular Pacific	.041	Frequent, yearly	Rare or never	Absent or not recorded	Absent or not recorded	Present and serious, widespread	Absent or not recorded	Present and serious, widespread	Present, no indication of severity	Present, no indication of severity	Sum of variables 1253-1259 is 13		Low	Very High		Very High	Very Proximate: within 20 years of focus date	Low	Low	Low		-.114242846831532	.232445158404952	.352729928287398	-.684578806482993
Insular Pacific	-.247	Frequent, yearly	Rare or never	Absent or not recorded	Absent or not recorded	Absent or not recorded	Absent or not recorded	Present and serious, widespread	Present, no indication of severity	Present and serious, widespread	Sum of variables 1253-1259 is 12	Very Low	Very Low	Very Low		Low						-1.24648580348866	.232445158404952	-1.57293617108573	-.714728562122675
North American	-.47	Rare or never	Frequent, yearly	Absent or not recorded	Present, no indication of severity	Absent or not recorded	Absent or not recorded	Absent or not recorded	Absent or not recorded	Present, no indication of severity	Sum of variables 1253-1259 is 9	Very Low	Low	High		Very High	Very Proximate: within 20 years of focus date			Low		.419242439086779	.187634797331263	-.361852009134397	-.846758418028011
South American	.802			Present, no indication of severity	Present, no indication of severity	Present and serious, widespread	Present and serious, widespread	Present and serious, widespread	Present and serious, widespread	Present and serious, widespread	Sum of variables 1253-1259 is 19		Low	High		Very High	Very Proximate: within 20 years of focus date	Very High	High	Low	Very Low	.652523305371622		-.0139165265094372	-.857598750166812
North American	-.956	Rare or never	Common	Absent or not recorded	Present, no indication of severity	Absent or not recorded	Absent or not recorded	Absent or not recorded	Absent or not recorded	Absent or not recorded	Sum of variables 1253-1259 is 8		Low	High		Low						-1.24648580348866	.585644021296204	-.0139165265094372	-.889829053561988
Insular Pacific	.007	Frequent, yearly	Frequent, yearly	Absent or not recorded	Absent or not recorded	Present and serious, widespread	Absent or not recorded	Present and serious, widespread	Present, no indication of severity	Present and serious, widespread	Sum of variables 1253-1259 is 14		Low	Very High	Proximate:no more than 20 years prior to the focus date	Very High	Very Proximate: within 20 years of focus date	High		Low	High	.236697471883327	-.96158251348987	.352729928287398	-.905113198280244
South American	.144	Frequent, yearly	Frequent, yearly	Absent or not recorded	Present and serious, widespread	Present and serious, widespread	Absent or not recorded	Absent or not recorded	Absent or not recorded	Present, no indication of severity	Sum of variables 1253-1259 is 12	Very Low	High	High		Low						-1.24648580348866	-.96158251348987	.360370213087825	-.905113198280244
Insular Pacific	.238	Rare or never	Rare or never	Absent or not recorded	Absent or not recorded	Present and serious, widespread	Absent or not recorded	Present and serious, widespread	Present and serious, widespread	Present, no indication of severity	Sum of variables 1253-1259 is 14	High	High	Very High	Proximate:no more than 20 years prior to the focus date	Very High	Very Proximate: within 20 years of focus date	High		Low		.236697471883327	1.38166246922609	1.34667632470805	-.943022175040828
North American	-.956	Occasional	Occasional	Absent or not recorded	Absent or not recorded	Absent or not recorded	Absent or not recorded	Absent or not recorded	Absent or not recorded	Absent or not recorded	Sum of variables 1253-1259 is 7		Very Low	Very Low		Very High	Very Remote:more than 200 years prior to the focus date		Very Low	Very Low	High	-.783070878325821	.600580808320767	-1.83054276943644	-1.01849640737929
E-Eurasia	-.398	Common	Common	Absent or not recorded	Absent or not recorded	Present and serious, widespread	Absent or not recorded	Present and serious, widespread	Present and serious, widespread	Absent or not recorded	Sum of variables 1253-1259 is 13	Very Low	Very Low	Very Low		Very Low		Very Low	Very Low	Very Low	0	-1.79966890457245	-.180500852584551	-1.57293617108573	-1.03595014329933
E-Eurasia	-.745	Common	Rare or never	Absent or not recorded	Absent or not recorded	Absent or not recorded	Absent or not recorded	Absent or not recorded	Absent or not recorded	Present, no indication of severity	Sum of variables 1253-1259 is 8		Low	5	Proximate:no more than 20 years prior to the focus date	Very High	Proximate:between 20 and 100 years prior to focus date			Low	High	.419242439086779	.61551759534533	.719376383084232	-1.05927447448654
North American	-.956	Rare or never	Frequent, yearly	Absent or not recorded	Absent or not recorded	Absent or not recorded	Absent or not recorded	Absent or not recorded	Absent or not recorded	Absent or not recorded	Sum of variables 1253-1259 is 7	High	Low	5	Remote:more than 20 years prior to the focus date	Very High	Proximate:between 20 and 100 years prior to focus date	Very High	High	High	Very Low	1.09707412459188	.187634797331263	.868885072350382	-1.10751133966088
Africa	-.399	Occasional	Rare or never	Absent or not recorded	Present, no indication of severity	Present and serious, widespread	Absent or not recorded	Absent or not recorded	Absent or not recorded	Absent or not recorded	Sum of variables 1253-1259 is 10	Very Low	High	Very High	Proximate:no more than 20 years prior to the focus date	Low						-1.24648580348866	.998590032285707	.604801182952382	-1.1929347645349
North American	-.956	Rare or never	Occasional	Absent or not recorded	Absent or not recorded	Absent or not recorded	Absent or not recorded	Absent or not recorded	Absent or not recorded	Absent or not recorded	Sum of variables 1253-1259 is 7		Low	High		Very High	Very Proximate: within 20 years of focus date	Very High	High	Low	Very Low	.652523305371622	.983653245261144	-.0139165265094372	-1.1929347645349
Africa	.827	Rare or never	Rare or never	Absent or not recorded	Absent or not recorded	Present and serious, widespread	Present and serious, widespread	Present and serious, widespread	Present and serious, widespread	Present and serious, widespread	Sum of variables 1253-1259 is 17	Low	Very Low	Very Low		Very Low		Very Low	Very Low	Very Low	0	-1.79966890457245	1.38166246922609	-1.2019986002079	-1.24938042816118
North American	-.956	Rare or never	Rare or never	Absent or not recorded	Absent or not recorded	Absent or not recorded	Absent or not recorded	Absent or not recorded	Absent or not recorded	Absent or not recorded	Sum of variables 1253-1259 is 7	Very Low	Low	Low		Very High	Very Proximate: within 20 years of focus date	Very High	High	Low	Very Low	.652523305371622	1.38166246922609	-.606282978998953	-1.24938042816118
North American	-.956	Common	Frequent, yearly	Absent or not recorded	Absent or not recorded	Absent or not recorded	Absent or not recorded	Absent or not recorded	Absent or not recorded	Absent or not recorded	Sum of variables 1253-1259 is 7		High	High		Very High	Very Proximate: within 20 years of focus date	Very High	Low	Low		.356529515754921	-.578510076549492	1.0694168068239	-1.24938042816118
South American	.334	Frequent, yearly	Frequent, yearly	Present, no indication of severity	Present, no indication of severity	Present and serious, widespread	Present and serious, widespread	Absent or not recorded	Absent or not recorded	Present and serious, widespread	Sum of variables 1253-1259 is 15	Very Low	Low	5	Proximate:no more than 20 years prior to the focus date	Low						-1.24648580348866	-.96158251348987	.127009930594716	-1.24938042816118
South American	-.956	Occasional	Rare or never	Absent or not recorded	Absent or not recorded	Absent or not recorded	Absent or not recorded	Absent or not recorded	Absent or not recorded	Absent or not recorded	Sum of variables 1253-1259 is 7	Very Low	High	Very Low		Very Low		Very Low	Very Low	Very Low	0	-1.79966890457245	.998590032285707	-.128491726641288	-1.24938042816118
